# Supplementary material for: Biogeographical diet variation within and between the rabbitfishes Siganus corallinus, Siganus doliatus, Siganus trispilos and Siganus virgatus
Source: Ecol Evol. 2024 Jun 17;14(6):e11326. doi: 10.1002/ece3.11326 (PMC11183942; doi:10.1002/ece3.11326)
Supplement: Supplementary file 1 — Data S1. [file ECE3-14-e11326-s001.zip]

Archive with 2 entries (2 files):
- Zarco_Perello Storm Hoey. Diet variation among siganids Data.xlsx
- Zarco_Perello Storm Hoey. Supplementary Materials_revised.docx
