# Supplementary material for: Biogeographical diet variation within and between the rabbitfishes Siganus corallinus, Siganus doliatus, Siganus trispilos and Siganus virgatus
Source: Ecol Evol. 2024 Jun 17;14(6):e11326. doi: 10.1002/ece3.11326 (PMC11183942; doi:10.1002/ece3.11326)
Supplement: Supplementary file 1 — Data S1. [file ECE3-14-e11326-s001.zip › Zarco_Perello Storm Hoey. Diet variation among siganids Data.xlsx]

## Sheet: Siganus Trispilos Diet Traits
Individual	Species	Population ID	Sister taxa	Family	Reference	Location	Habitat	Filamentous	Corticated/Fleshy	Corticated.Filamentouse	Foliose/Membranose	Leathery	Calcareous	Cyanobacteria	Diatoms/Dynoflagelates	Seagrass	Mobile Zoobenthos	Zooplankton	Sessile Inverts	Detritus	Sediment	Total
Siganus virgatus	Siganus virgatus JP2	S. virgatus Okinawa	Snout	Siganidae	Nanami 2018	Japan, Okinawa	Coral Reef	13	0	13	63.5	0	0	0	0	20.5	0	0	3	0	0	100
Siganus virgatus	Siganus virgatus JP3	S. virgatus Okinawa	Snout	Siganidae	Nanami 2018	Japan, Okinawa	Coral Reef	12.5	0	12.5	63	0	0	0	0	23.5	0	0	1	0	0	100
Siganus virgatus	Siganus virgatus JP4	S. virgatus Okinawa	Snout	Siganidae	Nanami 2018	Japan, Okinawa	Coral Reef	26	0	26	71	0	0	0	0	1	0	0	2	0	0	100
Siganus virgatus	Siganus virgatus JP5	S. virgatus Okinawa	Snout	Siganidae	Nanami 2018	Japan, Okinawa	Coral Reef	7	0	7	90	0	0	0	0	2	0	0	1	0	0	100
Siganus virgatus	Siganus virgatus JP6	S. virgatus Okinawa	Snout	Siganidae	Nanami 2018	Japan, Okinawa	Coral Reef	5.5	0	5.5	88	0	0	0	0	6.5	0	0	0	0	0	100
Siganus virgatus	Siganus virgatus JP7	S. virgatus Okinawa	Snout	Siganidae	Nanami 2018	Japan, Okinawa	Coral Reef	2	0	2	94.7	0	0	0	0	0	0	0	3.3	0	0	100
Siganus virgatus	Siganus virgatus JP8	S. virgatus Okinawa	Snout	Siganidae	Nanami 2018	Japan, Okinawa	Coral Reef	8.4	0	8.4	89.3	0	0	0	0	0	0	0	2.3	0	0	100
Siganus virgatus	Siganus virgatus JP9	S. virgatus Okinawa	Snout	Siganidae	Nanami 2018	Japan, Okinawa	Coral Reef	7	0	7	92	0	0	0	0	0	0	0	1	0	0	100
Siganus corallinus	Siganus corallinus JP1	S. corallinus Okinawa	Lsnout	Siganidae	Nanami 2018	Japan, Okinawa	Coral Reef	1	22.5	23.5	58	0	0	0	0	0	0	0	18.5	0	0	100
Siganus corallinus	Siganus corallinus JP2	S. corallinus Okinawa	Lsnout	Siganidae	Nanami 2018	Japan, Okinawa	Coral Reef	0	27	27	58.7	0	0	0	0	0	0	0	14.3	0	0	100
Siganus corallinus	Siganus corallinus JP3	S. corallinus Okinawa	Lsnout	Siganidae	Nanami 2018	Japan, Okinawa	Coral Reef	7	20.5	27.5	62	0	0	0	0	0	0	0	10.5	0	0	100
Siganus corallinus	Siganus corallinus JP4	S. corallinus Okinawa	Lsnout	Siganidae	Nanami 2018	Japan, Okinawa	Coral Reef	1.5	32.5	34	42	0	0	0	0	0	0	0	24	0	0	100
Siganus corallinus	Siganus corallinus JP5	S. corallinus Okinawa	Lsnout	Siganidae	Nanami 2018	Japan, Okinawa	Coral Reef	2	34	36	39.7	0	0	0	0	0	0	0	24.3	0	0	100
Siganus corallinus	Siganus corallinus JP6	S. corallinus Okinawa	Lsnout	Siganidae	Nanami 2018	Japan, Okinawa	Coral Reef	16.5	14	30.5	61	0	0	0	0	0	0	0	8.5	0	0	100
Siganus corallinus	Siganus corallinus JP7	S. corallinus Okinawa	Lsnout	Siganidae	Nanami 2018	Japan, Okinawa	Coral Reef	14	28	42	50	7	0	0	0	0	0	0	1	0	0	100
Siganus corallinus	Siganus corallinus JP8	S. corallinus Okinawa	Lsnout	Siganidae	Nanami 2018	Japan, Okinawa	Coral Reef	0	19	19	80	1	0	0	0	0	0	0	0	0	0	100
Siganus corallinus	Siganus corallinus JP9	S. corallinus Okinawa	Lsnout	Siganidae	Nanami 2018	Japan, Okinawa	Coral Reef	0	24	24	71.5	3.5	0	0	0	0	0	0	1	0	0	100
Siganus corallinus	Siganus corallinus JP10	S. corallinus Okinawa	Lsnout	Siganidae	Nanami 2018	Japan, Okinawa	Coral Reef	3	8	11	78	9	0	0	0	0	0	0	2	0	0	100
Siganus trispilos	Siganus trispilos CB1	S. trispilos Ningaloo	Lsnout	Siganidae	Zarco-Perello et al 2023	Australia, Coral Bay	Coral Reef backreef	46.3	0	46.3	47.5	6.2	0	0	0	0	0	0	0	0	0	100
Siganus trispilos	Siganus trispilos CB2	S. trispilos Ningaloo	Lsnout	Siganidae	Zarco-Perello et al 2023	Australia, Coral Bay	Coral Reef backreef	0	0	0	62.6	37.4	0	0	0	0	0	0	0	0	0	100
Siganus trispilos	Siganus trispilos CB3	S. trispilos Ningaloo	Lsnout	Siganidae	Zarco-Perello et al 2023	Australia, Coral Bay	Coral Reef backreef	53.2	0	53.2	36.9	9.8	0	0	0	0	0	0	0	0	0	100
Siganus trispilos	Siganus trispilos CB4	S. trispilos Ningaloo	Lsnout	Siganidae	Zarco-Perello et al 2023	Australia, Coral Bay	Coral Reef backreef	40.2	0	40.2	47.9	11.9	0	0	0	0	0	0	0	0	0	100
Siganus trispilos	Siganus trispilos CB5	S. trispilos Ningaloo	Lsnout	Siganidae	Zarco-Perello et al 2023	Australia, Coral Bay	Coral Reef backreef	68.9	0	68.9	24.3	6.8	0	0	0	0	0	0	0	0	0	100
Siganus trispilos	Siganus trispilos CB6	S. trispilos Ningaloo	Lsnout	Siganidae	Zarco-Perello et al 2023	Australia, Coral Bay	Coral Reef backreef	37.5	0	37.5	45.2	17.4	0	0	0	0	0	0	0	0	0	100
Siganus trispilos	Siganus trispilos CB7	S. trispilos Ningaloo	Lsnout	Siganidae	Zarco-Perello et al 2023	Australia, Coral Bay	Coral Reef backreef	73.1	0	73.1	24.8	2.1	0	0	0	0	0	0	0	0	0	100
Siganus virgatus	Siganus virgatus CB1	S. virgatus Ningaloo	Snout	Siganidae	Zarco-Perello et al 2023	Australia, Coral Bay	Coral Reef backreef	6.2	0	6.2	44.6	49.3	0	0	0	0	0	0	0	0	0	100
Siganus virgatus	Siganus virgatus CB2	S. virgatus Ningaloo	Snout	Siganidae	Zarco-Perello et al 2023	Australia, Coral Bay	Coral Reef backreef	50.4	0	50.4	24.2	25.4	0	0	0	0	0	0	0	0	0	100
Siganus virgatus	Siganus virgatus CB3	S. virgatus Ningaloo	Snout	Siganidae	Zarco-Perello et al 2023	Australia, Coral Bay	Coral Reef backreef	26.1	0	26.1	55.2	18.8	0	0	0	0	0	0	0	0	0	100
Siganus virgatus	Siganus virgatus CB4	S. virgatus Ningaloo	Snout	Siganidae	Zarco-Perello et al 2023	Australia, Coral Bay	Coral Reef backreef	3.1	0	3.1	49.2	47.7	0	0	0	0	0	0	0	0	0	100
Siganus virgatus	Siganus virgatus CB5	S. virgatus Ningaloo	Snout	Siganidae	Zarco-Perello et al 2023	Australia, Coral Bay	Coral Reef backreef	2.6	0	2.6	49.2	48.3	0	0	0	0	0	0	0	0	0	100
Siganus virgatus	Siganus virgatus CB6	S. virgatus Ningaloo	Snout	Siganidae	Zarco-Perello et al 2023	Australia, Coral Bay	Coral Reef backreef	12.9	0	12.9	75	12.1	0	0	0	0	0	0	0	0	0	100
Siganus corallinus	Siganus corallinus GBRL1	S. corallinus Lizard	Lsnout	Siganidae	Hoey et al 2013	Australia, Lizard Island	Coral Reef mid-shelf	17.5	70	87.5	7.5	0	0	0	0	0	0	0	0	0	5	100
Siganus corallinus	Siganus corallinus GBRL2	S. corallinus Lizard	Lsnout	Siganidae	Hoey et al 2013	Australia, Lizard Island	Coral Reef mid-shelf	33.75	17.5	51.25	36.25	0	0	0	0	0	0	0	2.5	0	10	100
Siganus corallinus	Siganus corallinus GBRL3	S. corallinus Lizard	Lsnout	Siganidae	Hoey et al 2013	Australia, Lizard Island	Coral Reef mid-shelf	60	25	85	2.5	0	0	0	0	0	0	0	0	0	12.5	100
Siganus corallinus	Siganus corallinus GBRL4	S. corallinus Lizard	Lsnout	Siganidae	Hoey et al 2013	Australia, Lizard Island	Coral Reef mid-shelf	17.5	10	27.5	42.5	0	5	0	0	0	0	0	10	2.5	12.5	100
Siganus corallinus	Siganus corallinus GBRL5	S. corallinus Lizard	Lsnout	Siganidae	Hoey et al 2013	Australia, Lizard Island	Coral Reef mid-shelf	22.5	52.5	75	10	0	2.5	0	0	0	0	0	2.5	2.5	7.5	100
Siganus corallinus	Siganus corallinus GBRL6	S. corallinus Lizard	Lsnout	Siganidae	Hoey et al 2013	Australia, Lizard Island	Coral Reef mid-shelf	53.75	15	68.75	21.25	0	5	0	0	0	0	0	0	2.5	2.5	100
Siganus corallinus	Siganus corallinus GBRL7	S. corallinus Lizard	Lsnout	Siganidae	Hoey et al 2013	Australia, Lizard Island	Coral Reef mid-shelf	32.5	35	67.5	10	0	0	0	0	0	2.5	0	2.5	2.5	15	100
Siganus corallinus	Siganus corallinus GBRL8	S. corallinus Lizard	Lsnout	Siganidae	Hoey et al 2013	Australia, Lizard Island	Coral Reef mid-shelf	22.5	27.5	50	45	0	0	0	0	0	2.5	0	2.5	0	0	100
Siganus corallinus	Siganus corallinus GBRL9	S. corallinus Lizard	Lsnout	Siganidae	Hoey et al 2013	Australia, Lizard Island	Coral Reef mid-shelf	15	37.5	52.5	32.5	0	0	0	0	0	0	0	5	0	10	100
Siganus corallinus	Siganus corallinus GBRL10	S. corallinus Lizard	Lsnout	Siganidae	Hoey et al 2013	Australia, Lizard Island	Coral Reef mid-shelf	17.5	27.5	45	17.5	12.5	0	0	0	0	0	0	5	5	15	100
Siganus corallinus	Siganus corallinus GBRL11	S. corallinus Lizard	Lsnout	Siganidae	Hoey et al 2013	Australia, Lizard Island	Coral Reef mid-shelf	7.5	57.5	65	32.5	0	0	0	0	0	0	0	0	0	2.5	100
Siganus corallinus	Siganus corallinus GBRL12	S. corallinus Lizard	Lsnout	Siganidae	Hoey et al 2013	Australia, Lizard Island	Coral Reef mid-shelf	13.75	57.5	71.25	11.25	0	5	0	0	0	0	0	0	2.5	10	100
Siganus corallinus	Siganus corallinus GBRL13	S. corallinus Lizard	Lsnout	Siganidae	Hoey et al 2013	Australia, Lizard Island	Coral Reef mid-shelf	23.75	22.5	46.25	48.75	0	0	0	0	0	5	0	0	0	0	100
Siganus corallinus	Siganus corallinus GBRL14	S. corallinus Lizard	Lsnout	Siganidae	Hoey et al 2013	Australia, Lizard Island	Coral Reef mid-shelf	17.5	32.5	50	32.5	0	0	0	0	0	0	0	0	7.5	10	100
Siganus corallinus	Siganus corallinus GBRL15	S. corallinus Lizard	Lsnout	Siganidae	Hoey et al 2013	Australia, Lizard Island	Coral Reef mid-shelf	30	55	85	0	0	0	0	0	0	0	0	0	2.5	12.5	100
Siganus corallinus	Siganus corallinus GBRL16	S. corallinus Lizard	Lsnout	Siganidae	Hoey et al 2013	Australia, Lizard Island	Coral Reef mid-shelf	22.5	55	77.5	15	0	0	0	0	0	0	0	0	2.5	5	100
Siganus corallinus	Siganus corallinus GBRL17	S. corallinus Lizard	Lsnout	Siganidae	Hoey et al 2013	Australia, Lizard Island	Coral Reef mid-shelf	25	22.5	47.5	47.5	0	2.5	0	0	0	0	0	2.5	0	0	100
Siganus corallinus	Siganus corallinus GBRL18	S. corallinus Lizard	Lsnout	Siganidae	Hoey et al 2013	Australia, Lizard Island	Coral Reef mid-shelf	20	42.5	62.5	25	0	0	0	0	0	0	0	0	0	12.5	100
Siganus corallinus	Siganus corallinus GBRL19	S. corallinus Lizard	Lsnout	Siganidae	Hoey et al 2013	Australia, Lizard Island	Coral Reef mid-shelf	27.5	52.5	80	15	0	5	0	0	0	0	0	0	0	0	100
Siganus corallinus	Siganus corallinus GBRL20	S. corallinus Lizard	Lsnout	Siganidae	Hoey et al 2013	Australia, Lizard Island	Coral Reef mid-shelf	27.5	45	72.5	20	2.5	0	0	0	0	2.5	0	0	0	2.5	100
Siganus corallinus	Siganus corallinus GBRL21	S. corallinus Lizard	Lsnout	Siganidae	Hoey et al 2013	Australia, Turtle Reef	Coral Reef inner-shelf	35	25	60	32.5	0	0	0	0	0	0	0	0	5	2.5	100
Siganus corallinus	Siganus corallinus GBRT1	S. corallinus Turtle	Lsnout	Siganidae	Hoey et al 2013	Australia, Turtle Reef	Coral Reef inner-shelf	22.5	50	72.5	15	0	0	0	0	0	2.5	0	0	0	10	100
Siganus corallinus	Siganus corallinus GBRT2	S. corallinus Turtle	Lsnout	Siganidae	Hoey et al 2013	Australia, Turtle Reef	Coral Reef inner-shelf	17.5	45	62.5	30	2.5	2.5	0	0	0	0	0	0	0	2.5	100
Siganus corallinus	Siganus corallinus GBRT3	S. corallinus Turtle	Lsnout	Siganidae	Hoey et al 2013	Australia, Turtle Reef	Coral Reef inner-shelf	15	60	75	17.5	0	0	0	0	0	0	0	2.5	0	5	100
Siganus corallinus	Siganus corallinus GBRT4	S. corallinus Turtle	Lsnout	Siganidae	Hoey et al 2013	Australia, Turtle Reef	Coral Reef inner-shelf	7.5	52.5	60	30	0	5	0	0	0	0	0	0	0	5	100
Siganus corallinus	Siganus corallinus GBRT5	S. corallinus Turtle	Lsnout	Siganidae	Hoey et al 2013	Australia, Turtle Reef	Coral Reef inner-shelf	7.5	45	52.5	22.5	0	2.5	0	0	0	0	0	0	5	17.5	100
Siganus corallinus	Siganus corallinus GBRT6	S. corallinus Turtle	Lsnout	Siganidae	Hoey et al 2013	Australia, Turtle Reef	Coral Reef inner-shelf	22.5	47.5	70	17.5	0	0	0	0	0	5	0	0	0	7.5	100
Siganus doliatus	Siganus doliatus GBRL1	S. doliatus Lizard	Snout	Siganidae	Hoey et al 2013	Australia, Lizard Island	Coral Reef mid-shelf	15	62.5	77.5	15	2.5	0	0	0	0	0	0	0	0	5	100
Siganus doliatus	Siganus doliatus GBRL2	S. doliatus Lizard	Snout	Siganidae	Hoey et al 2013	Australia, Lizard Island	Coral Reef mid-shelf	28.75	17.5	46.25	23.75	0	5	12.5	0	0	0	0	0	2.5	10	100
Siganus doliatus	Siganus doliatus GBRL3	S. doliatus Lizard	Snout	Siganidae	Hoey et al 2013	Australia, Lizard Island	Coral Reef mid-shelf	20	45	65	17.5	0	0	10	0	0	0	0	0	0	7.5	100
Siganus doliatus	Siganus doliatus GBRL4	S. doliatus Lizard	Snout	Siganidae	Hoey et al 2013	Australia, Lizard Island	Coral Reef mid-shelf	40	42.5	82.5	10	0	0	0	0	0	0	0	2.5	2.5	2.5	100
Siganus doliatus	Siganus doliatus GBRL5	S. doliatus Lizard	Snout	Siganidae	Hoey et al 2013	Australia, Lizard Island	Coral Reef mid-shelf	16.25	27.5	43.75	36.25	2.5	5	0	0	0	0	0	12.5	0	0	100
Siganus doliatus	Siganus doliatus GBRL6	S. doliatus Lizard	Snout	Siganidae	Hoey et al 2013	Australia, Lizard Island	Coral Reef mid-shelf	20	57.5	77.5	10	0	0	0	0	2.5	0	0	0	0	10	100
Siganus doliatus	Siganus doliatus GBRL7	S. doliatus Lizard	Snout	Siganidae	Hoey et al 2013	Australia, Lizard Island	Coral Reef mid-shelf	32.5	20	52.5	25	0	2.5	5	0	0	0	0	0	0	15	100
Siganus doliatus	Siganus doliatus GBRL8	S. doliatus Lizard	Snout	Siganidae	Hoey et al 2013	Australia, Lizard Island	Coral Reef mid-shelf	15	45	60	5	2.5	0	20	0	0	0	0	0	2.5	10	100
Siganus doliatus	Siganus doliatus GBRL9	S. doliatus Lizard	Snout	Siganidae	Hoey et al 2013	Australia, Lizard Island	Coral Reef mid-shelf	20	52.5	72.5	12.5	0	0	7.5	0	0	0	0	0	5	2.5	100
Siganus doliatus	Siganus doliatus GBRL10	S. doliatus Lizard	Snout	Siganidae	Hoey et al 2013	Australia, Lizard Island	Coral Reef mid-shelf	13.75	27.5	41.25	31.25	0	0	10	0	0	0	0	0	2.5	15	100
Siganus doliatus	Siganus doliatus GBRL11	S. doliatus Lizard	Snout	Siganidae	Hoey et al 2013	Australia, Lizard Island	Coral Reef mid-shelf	15	67.5	82.5	5	0	5	0	0	0	0	0	5	0	2.5	100
Siganus doliatus	Siganus doliatus GBRL12	S. doliatus Lizard	Snout	Siganidae	Hoey et al 2013	Australia, Lizard Island	Coral Reef mid-shelf	17.5	40	57.5	30	0	5	0	0	0	0	0	0	0	7.5	100
Siganus doliatus	Siganus doliatus GBRL13	S. doliatus Lizard	Snout	Siganidae	Hoey et al 2013	Australia, Lizard Island	Coral Reef mid-shelf	20	50	70	12.5	0	2.5	2.5	0	0	0	0	5	0	7.5	100
Siganus doliatus	Siganus doliatus GBRL14	S. doliatus Lizard	Snout	Siganidae	Hoey et al 2013	Australia, Lizard Island	Coral Reef mid-shelf	22.5	62.5	85	10	0	0	5	0	0	0	0	0	0	0	100
Siganus doliatus	Siganus doliatus GBRL15	S. doliatus Lizard	Snout	Siganidae	Hoey et al 2013	Australia, Lizard Island	Coral Reef mid-shelf	7.5	35	42.5	47.5	0	0	0	0	0	0	0	0	7.5	2.5	100
Siganus doliatus	Siganus doliatus GBRL16	S. doliatus Lizard	Snout	Siganidae	Hoey et al 2013	Australia, Lizard Island	Coral Reef mid-shelf	21.25	20	41.25	28.75	2.5	2.5	15	0	0	0	0	2.5	5	2.5	100
Siganus doliatus	Siganus doliatus GBRL17	S. doliatus Lizard	Snout	Siganidae	Hoey et al 2013	Australia, Lizard Island	Coral Reef mid-shelf	33.75	35	68.75	8.75	0	0	5	0	0	0	0	5	0	12.5	100
Siganus doliatus	Siganus doliatus GBRL18	S. doliatus Lizard	Snout	Siganidae	Hoey et al 2013	Australia, Lizard Island	Coral Reef mid-shelf	16.25	35	51.25	31.25	0	0	2.5	0	0	0	0	0	0	15	100
Siganus doliatus	Siganus doliatus GBRL19	S. doliatus Lizard	Snout	Siganidae	Hoey et al 2013	Australia, Lizard Island	Coral Reef mid-shelf	13.75	52.5	66.25	13.75	0	2.5	0	0	5	0	0	0	5	7.5	100
Siganus doliatus	Siganus doliatus GBRL20	S. doliatus Lizard	Snout	Siganidae	Hoey et al 2013	Australia, Lizard Island	Coral Reef mid-shelf	16.25	45	61.25	33.75	2.5	0	0	0	0	0	0	0	0	2.5	100
Siganus doliatus	Siganus doliatus GBRT1	S. doliatus Turtle	Snout	Siganidae	Hoey et al 2013	Australia, Turtle Reef	Coral Reef inner-shelf	20	52.5	72.5	22.5	0	0	0	0	2.5	0	0	2.5	0	0	100
Siganus doliatus	Siganus doliatus GBRT2	S. doliatus Turtle	Snout	Siganidae	Hoey et al 2013	Australia, Turtle Reef	Coral Reef inner-shelf	16.25	57.5	73.75	11.25	0	0	7.5	0	0	0	0	0	0	7.5	100
Siganus doliatus	Siganus doliatus GBRT3	S. doliatus Turtle	Snout	Siganidae	Hoey et al 2013	Australia, Turtle Reef	Coral Reef inner-shelf	18.75	37.5	56.25	28.75	2.5	0	7.5	0	0	0	0	0	2.5	2.5	100
Siganus doliatus	Siganus doliatus GBRT4	S. doliatus Turtle	Snout	Siganidae	Hoey et al 2013	Australia, Turtle Reef	Coral Reef inner-shelf	10	50	60	20	5	0	7.5	0	0	0	0	0	0	7.5	100
Siganus doliatus	Siganus doliatus GBRT5	S. doliatus Turtle	Snout	Siganidae	Hoey et al 2013	Australia, Turtle Reef	Coral Reef inner-shelf	12.5	52.5	65	25	0	0	5	0	0	0	0	0	5	0	100
Siganus doliatus	Siganus doliatus GBRT6	S. doliatus Turtle	Snout	Siganidae	Hoey et al 2013	Australia, Turtle Reef	Coral Reef inner-shelf	10	42.5	52.5	35	2.5	0	0	0	0	0	0	0	0	10	100
Siganus doliatus	Siganus doliatus GBRT7	S. doliatus Turtle	Snout	Siganidae	Hoey et al 2013	Australia, Turtle Reef	Coral Reef inner-shelf	15	50	65	15	7.5	2.5	2.5	0	0	0	0	0	0	7.5	100
Siganus doliatus	Siganus doliatus GBRT8	S. doliatus Turtle	Snout	Siganidae	Hoey et al 2013	Australia, Turtle Reef	Coral Reef inner-shelf	20	35	55	40	0	0	2.5	0	0	0	0	0	0	2.5	100
Siganus doliatus	Siganus doliatus GBRT9	S. doliatus Turtle	Snout	Siganidae	Hoey et al 2013	Australia, Turtle Reef	Coral Reef inner-shelf	10	62.5	72.5	12.5	0	0	10	0	0	0	0	0	0	5	100
Siganus doliatus	Siganus doliatus GBRT10	S. doliatus Turtle	Snout	Siganidae	Hoey et al 2013	Australia, Turtle Reef	Coral Reef inner-shelf	7.5	40	47.5	25	5	2.5	2.5	0	0	0	0	5	10	2.5	100
Siganus doliatus	Siganus doliatus GBRT11	S. doliatus Turtle	Snout	Siganidae	Hoey et al 2013	Australia, Turtle Reef	Coral Reef inner-shelf	13.75	47.5	61.25	13.75	2.5	2.5	0	0	0	0	0	0	12.5	7.5	100
